# Supplementary material for: Transcription factors AP-2α and AP-2β regulate distinct segments of the distal nephron in the mammalian kidney
Source: Nat Commun. 2022 Apr 25;13:2226. doi: 10.1038/s41467-022-29644-3 (PMC9038906; doi:10.1038/s41467-022-29644-3)
Supplement: Supplementary file 3 — Source Data [file 41467_2022_29644_MOESM3_ESM.xlsx]

## Sheet: Fig2C
1mo WT	1mo Aqp2Cre+Tfap2afl/fl	2-4mo WT	2-4mo Aqp2Cre+Tfap2afl/fl	2-4mo Aqp2Cre+Tfap2bfl/fl	2-4mo Aqp2Cre+Kctd1fl/fl
39.7	29.9	33.5	88.7	34.8	23
24.5	38.8	31.7	53.4	33.8	24
28.5	32.3	23.1	48.1	24	31
36.5	29.1	31.1	36	37.6	21.4
34	33.3	22	41.9		38.5
37.2	33.3	32.1	31.5
27.7	34.9	19.8	44.8
30.2		36.3	51.4
			47.3

## Sheet: Fig3B
2-4mo WT	2-4mo Six2Cre+Tfap2afl/fl	2-4mo Six2Cre+Tfap2bfl/WT	2-4mo Six2Cre+Tfap2afl/flTfap2bfl/WT	5-8mo WT	5-8mo Six2Cre+Tfap2afl/fl	5-8mo Six2Cre+Tfap2bfl/WT	5-8mo Six2Cre+Tfap2afl/flTfap2bfl/WT	9-12mo WT	9-12mo Six2Cre+Tfap2afl/fl	9-12mo Six2Cre+Tfap2bfl/WT	9-12mo Six2Cre+Tfap2afl/flTfap2bfl/WT	13-16mo WT	13-16mo Six2Cre+Tfap2afl/fl	13-16mo Six2Cre+Tfap2bfl/WT	13-16mo Six2Cre+Tfap2afl/flTfap2bfl/WT
37	34.8	51.8	42.7	28.6	35.6	142.8	36.3	18.2	22.6	51.5	32.4	45.8	31.2	34.2	43
25.7	32.9	58	48.5	29.1	33.4	40.6	32.6	33.4	52.4	270	63.6	24.2	31.4	51.1	46.9
30.1	37.7	17.4	42.8	28.8	45.8	39.6	58.4	34.2	54.2	62.2	62.8	28.6	37	35.9	50.3
26.8	37.4	34.3	51.9	23.7	31.7	46.3	61.4	42.7	41.8	33.5	56.4	36.7	30.2	270	37.6
25.2	24.4	38.7	48.3	37.5	30	62.4	61.4	20.1	29.6	30	38.9	23.1	29.7	42.4	37.3
22.8	36.7			28.6	46.3	36.5	128.2	25.7		44.8	64.1	26.1		51.3	26.7
22.9	41				45.7	53.3		27.4		43	59.9	25		51	55.5
32.7	25.6				28.8			18.2		54.8	31.1	32		47.4	37.3
38.7	29.3							33.4		46.8	44.3	35.3		30.2	29.2
13.9								34.2		47.4	32.6	22.2		47.4	65.2
25.9								42.7		20.3	36.2	27.7		48.2
19.7										27.1	31.8			35.9
31.3										32.6	26.6
32.3										64	39.1
35.5										78
34.7										39
46.1										103.8
18.2										52
35.9										37.7
32.5										37.1
24.4										35.7
26.4										27.5
32.4
13.9
25.9
19.7
31.3
32.3
35.5
34.7
46.1
18.2
35.9
32.5
24.4
26.4
32.4

## Sheet: Fig3C-24hrsurine
2-4mo WT	2-4mo Six2Cre+Tfap2afl/fl	2-4mo Six2Cre+Tfap2bfl/WT	5-8mo WT	5-8mo Six2Cre+Tfap2afl/fl	5-8mo Six2Cre+Tfap2bfl/WT	9-12mo WT	9-12mo Six2Cre+Tfap2afl/fl	9-12mo Six2Cre+Tfap2bfl/WT	13-16mo WT	13-16mo Six2Cre+Tfap2afl/fl	13-16mo Six2Cre+Tfap2bfl/WT
1425	700	212	788	2000	2390	1200	320	180	1050	1170	2340
380	650	37	3440	60	1210	80	1085	660	1030	510	480
1620	75	1410	1850	200	2120	300	1230	3780	1880	135	2085
377.5	410	785	1810	650	830	950	810	8420	1140	410	1500
760	23	1585	1350	510	2080	1470	220	6970	3000	630	2370
1100	950	2085	2085	1920	590	820	970	2860	1050	1620	2650
1340	325	1350	1055	180	2068	3390	550	3195	950	620	3750
1020	290	1090	950	235	600	1800	810	4490	860	1350	2400
1200	660	1245	1200	1320	2120	1860	670	1460	1970		2250
680	230	1020	451	470	300	1230	1700	3325	1500		830
1760	590	410	1300	490	4520	40	400	3320	1040		5700
1620	40	1190	4050	860	3610	1510	1420	5630	800		970
0	80	2150	1110	370	3600	1000	980	4540	167		810
50	1300	2430	1410	230	2150	45		1125	305		1830
280	1490	1845	2870	0	3515	1500		3520	1140
922	1950	890	2640		7510	390		2250	297
870	350	1720	340		245	1000		240	967
2290	430	3460	670		585	3120		520	980
1000	110	960	3000			1540		1940	3490
1780		980	680			1950		2060	1440
900		1570	1390			500		1570	280
980		2140	920			1470		2530	2290
580		1700	1150			1920			1430
150		990	65			770			1520
480			1000			384			1320
805			1100			770			1680
278			0			1150			1970
640			1510			900			1510
			870			1710			320
			1059			3810			970
			940			3470			2540
			2920			2145			600
			580			3540			1010
			970			2150
			990			3450
			180			0
			150			585
			1762.5			1100
			1970			500
			1110			760
			760			1235
						1000
						870
						720
						910
						1350
						280

## Sheet: Fig3C24hrswaterintake
2-4mo WT	2-4mo Six2Cre+Tfap2afl/fl	2-4mo Six2Cre+Tfap2bfl/WT	5-8mo WT	5-8mo Six2Cre+Tfap2afl/fl	5-8mo Six2Cre+Tfap2bfl/WT	9-12mo WT	9-12mo Six2Cre+Tfap2afl/fl	9-12mo Six2Cre+Tfap2bfl/WT	13-16mo WT	13-16mo Six2Cre+Tfap2afl/fl	13-16mo Six2Cre+Tfap2bfl/WT
6.6	4.8	4.8	4.4	4.5	7.5	5.6	3.1	3	5.6	5.5	7.6
6.6	3.6	3.5	10.3	2.3	5.3	3.4	3.5	8.6	3.5	2.6	5.4
5.2	1.7	6.1	5.8	3.8	5.6	4.3	4.9	8.75	4.75	4.1	7.3
7.5	3.1	3.8	5.8	3.75	8.4	3.7	2.25	11	5.2	3.6	7.2
6.4	5.1	6.75	6	2.8	5.4	3	4	9.3	6.2	1.6	4.8
6.8	5.1	4.7	3	2	7	3.3	2.8	7.5	5.6	3.3	7.5
6.4	4.5	5.6	6	1.6	5.8	5.8	2.3	7.4	4.8	4.8	5.9
3.7	4.25	9.7	3.71	3	5	6	2.6	8.7	6.6	4.8	7.3
6.6	4.4	7	5.6	5.6	5.1	5	2.8	4.8	2.8		6.1
6.95	4	7	4.5	4	6.7	5.8	5.6	8.2	4		11.2
7.9	4.4	10.1	4.5	5.1	8.75	3	4.2	9	3.33		4.9
6.5	2.8	6.7	10.4	4	6.5	5.85	4.6	7.2	2.8		6
5.1	6	7.1	5.8	4.6	7.75	4.8	2.6	6.1	5.2		6.1
5.6	3.3	7.5	6.1	5.6	5.8	2.4		8	3.8
8.4	3.3	6.9	7.4	3.9	6	6		9	5.8
4.25	4.6	4.9	6.5		12.8	4.4		5.7	5.8
4.4	3	6	3.8		1.35	8		5.5	9
7.3	4	7.5	4.3		3	6.1		3	4.9
4.4	0.8	6.25	8.9			10.8		5.3	4.4
7		7	4.55			3.6		5.5	7
5.4		6.8	4.2			5.6		7.5	5.4
4.2		7.4	4.9			5		10.6	4.9
5.2		4.4	4.4			3.8			6.5
5.8			4			3.8			4
5			9			2.2			4.2
3			3.2			2.8			5.1
3.4			3.8			4.6			3.6
4.3			5.4			7.8			6.9
4.75			2.8			5.3			4.8
			3.2			5.3			9.9
			7			7.7			2
			6.7			8
			8.5			6.2
			5			4.8
			3			5.5
			3			6
			5			3.4
			2.8			4.1
			4.8			5.2
			1.05			3.7
			9			4.8
			2.2			4.05
						4.4
						5.15
						3.1
						4.9
						5
						3.6

## Sheet: Fig3DBWfemales
2-4mo WT	2-4mo Six2Cre+Tfap2afl/fl	2-4mo Six2Cre+Tfap2bfl/WT	5-8mo WT	5-8mo Six2Cre+Tfap2afl/fl	5-8mo Six2Cre+Tfap2bfl/WT	9-12mo WT	9-12mo Six2Cre+Tfap2afl/fl	9-12mo Six2Cre+Tfap2bfl/WT	13-16mo WT	13-16mo Six2Cre+Tfap2afl/fl	13-16mo Six2Cre+Tfap2bfl/WT
27.26	25.82	20.36	36.85	27.55	20.44	32.76	40.4	35.64	30.55	34.93	33.44
25.08	23.33	26.48	27.74	36.71	21.6	48.43	36.77	28.16	34.77	36.55	27.86
23.49	30.74	20.04	24.92	23.31	29.29	32.29	28.7	28.94	39.27	33.01	29.02
20.09	22.68	21.73	30.1	31.05	14.15	32.23	40.02	30.06	28.58	25.46	26.31
23.71	24.13	27.33	40.56	32.68	28.68	36.59	35.46	29.79	36.91	38.27	29.41
23.54	26.65	25.09	29.85	27.52	24.97	34.46	29.03	30.1	35	40.16	25.6
25.72	32.19	22.06	31.98	38.9	24.62	50.45	38.61	31.93	28.1	41.74	28.24
26.62	29	26.05	27.13	42.1	24.31	41.97	52.82	34.88	33.59	44.22	40.08
21.32	26.61	24	36.04	26.5	25.03	32.99	42.7	29.79	38.75	38.35	31.04
20.58		15.87	31.76	32.8	25.48	36.93	45.4	31.98	27.62	26	35.37
24.2		22.22	37.86	40.8	24.54	35.87	34.1		31.19	31.87	21.45
22.77		22.4	25.34	32.2	23.13	31.59	50		35.1	31.48
20.95		19.89	29.36	30.9	25.98	37.14	43.53		23.15	32.56
24.18		23.93	30.67	38.7	28.46	46.22			36.81	39.14
26.23		26.7	37.52	49.4	25.29	38.86			37.4
19.32		22.1	29.49	39.5	25.5	29.5			33.46
18.24		23.8	29.1	35.1	28.5	29.42			42.02
21.89		20.22	29.7	24.3	33.3	26.71			43.58
24.14			34.51	44	27.56	54.57			63.12
22.07			34.34	40	34.22	38.5			49.9
22.88			39.91	33.9	20.71	60.13			44.69
21.58			37.52	36		41.26			36.87
19.61			34.78	37.2		27.45			39.14
17.95			26.18	52.5		38.55			62.01
20.19			26.71	36.7		50.66			46.73
21.88			28	27.96		60.7			39.62
20.73			33.25			39.71			49.29
20.56			37.3			27.09			39.88
21.25			33.25			48.41			45.06
22.98			35.52			37.37			40.16
25.18			23.19			34.04			47.32
25.24			34.12			40.34			37.98
28.02			33.92			41.71			38.75
27.96			33.71			35.92			39.73
23.38			30.39			41.75			31.08
23.15			35.89			48.29			44.71
24.45			23.87			40			40.61
25.95			31.07			37.7			38.33
27.93			37.11			31.56			36.02
30.18			35.32			37.45			37.31
27.92			27.2			31.74
22.25			26.02			32.43
26.84			33.78			35.37
26.35			30.59			25.47
21.3			43.48
24.26			34.53
24.63
25.09
28.28
22.62
23.05
28.02
20.76
26.43
21.66
21.41
23.46
24.33
22.98
23.77
24.67
22.37
24.56
21.51
20.45
19.34
21.18
24.67
22.53
26.44
23.31
18.47
19.63
23.72
24.38
25.94
21.77
20.38
25.39
21.07
27.17
27.5
26.77
21.57
23.59
26.81
25.92
27.49
23.89
22.92
21.54
25.73
24.53
22.97
28.59
23.56
20.61
27.36
25.84
39.91
28.44
25.32
23.58
26.96
30.11
23.57
26.91
23.02
26.28
25.54
28.99
32.48
26.31
24.49
28.16
32.06
33.6
30.12
28.69
27.84
26.7
29.32
30.84
26.42
25.94
26.2
26.85
26.16
21.89
31.79
28.67
30.48
28.87
24.55
30.2
25.24
24.88
28.45
26.57
25.67
23.03
27.85
34.08
29.58
28.56
36.37
30.08
25.12
25.81
44.63
35.3
35.94
27.47
35.35
37.16
30.79
30.74
37.08
20.93
25.78
26.83
27.88
26.16
27.06
36.22
34.5
31.16
38.56
33.53
32.01
35.01
35.31
39.38
40.04
29.08
38.3
35.5
35.2
40.64
31.91
33.4
29.41
30.7
31.74
34.95
41.76
35.5

## Sheet: Fig3DBWmales
2-4mo WT	2-4mo Six2Cre+Tfap2afl/fl	2-4mo Six2Cre+Tfap2bfl/WT	5-8mo WT	5-8mo Six2Cre+Tfap2afl/fl	5-8mo Six2Cre+Tfap2bfl/WT	9-12mo WT	9-12mo Six2Cre+Tfap2afl/fl	9-12mo Six2Cre+Tfap2bfl/WT	13-16mo WT	13-16mo Six2Cre+Tfap2afl/fl	13-16mo Six2Cre+Tfap2bfl/WT
34.42	24.91	30.93	32.98	39.7	15.41	33.97	41.43	33.98	57.6	45.6	32.11
33.64	25.41	27.29	31.83	30.42	34.19	32.08	33.18	33.05	35.31	38.99	37.99
33.39	29.24	27.55	36.28	40.65	32.21	38.02	36.55	31.09	51.85	42.8	33.91
29.77	28.4	30.24	38.01	42.04	33.57	41.19	37.62	39.58	41.48		31.65
28.84	29.41	30.29	38.8	50	35.64	37.22	34.29	40.02	37.82		51.7
32.65	33.32	34.46	32.01	54	32.6	34.13	34.86	37.2	40.03		35.66
27.21	28.08	36.16	34.97	35.6	29.8	43.44	35.3	37.15	38.35		37.75
27.01	27.41	32.96	39.92	38.7	35.2	41.69	37.2	36.13	34.05
27.32	27.53	32.91	33.65	34.1	32.8	44.65	40.8	32.86	39.81
25.5	26.17	31.27	33.77	38.5	31.6	38.43	49.6	35.59	38.66
31.16	35.6	24.28	33.41	39.7	38.09	53.66	43.5	21.88	37.61
31.94	38.9	31.48	42.2	50.6	39.59	34.09	45.6	32.57	46
32.49	40	30.41	39.5	44.1	37.06	38.29	60.9	32.75	41.63
30.16	36.3	30.49	33.75	45	37.45	50.84	31.99		38.86
29.88	30.96	23.45	35.42	39.39		52.43	35.09		37.81
32.9		11.94	42.3			39.67	37.29		55.66
30.3		29.78	35.11			37.98			51.03
28.86		31.8	45.35			38.8			60.1
33.13		30	51.27			32.99			43.93
31.45		31.2	36.56			34.42			41.62
36.16		32.98	35.88			35.74			33.37
30.15		33.35	30.89			39.37			46.04
26.99		34.15	38.4			37.5			47.86
27.97			37.2			35.73			47.64
26.15			50.38			44.97			44.85
24.46			44.47			42.83			46.84
22.58			45.51			43.15			43.45
26.3			37.91			41.19			41.9
29.16			33.01			46.02			44.39
27.31			37.81			40.57			40.68
27.31			37.15			43.49			42.84
29.25			38.53			38.25			36.02
25.77			34.33			43.98			50.71
26.18			32.05			50.38			38.93
26.14						52.74			46.88
32.56						40.5			58.33
31.04						47.59			53.42
30.51									34.88
27.47									44.92
29.64									44.75
28.46
29.66
27.19
29.01
33.4
29.29
26.04
24.63
32.38
35.4
22.83
28.68
28.92
31.16
30.39
31.66
30.69
27.91
29.27
28.55
29.66
33.18
31.81
30.7
30.07
23.86
30.44
32.98
23.74
25.52
30.68
35.44
35.64
28.15
29.92
32.43
30.7
33.75
32.95
28.24
32.74
28.23
32.58
32.3
39.82
37.66
27.4
25.23
29.71
28.18
31.15
41.9
32.42
23.81
38.54
31.83
30.85
37.04
27.04
33.53
32.64
33.41
34.03
33.59
33.7
35.91
33.91
32.88
34.49
34.12
34.56
33.345
36.38
36.08
31.99
36.88
36.83
29.14
29.67
32.01
35.72
34.34
36.7
33.28
28.59
29.62
32.67
29.37
30.17
36.64
34.49
36.19
40.34
37.54
31.4
28.13
31.57
31.43
31.87
37.2
32.77
36.72
31.94
37.03
30.13
32.35
31.67
30.89
30.68
29.82
33.02
39.27
34.29
31.95
31.87
31.54
29.23
27.81
31.25
30.61
27.4
33.21
31.81
37.13
39.1
36.51
34.5
31.16
38.56
33.53
32.01
35.01
35.31
39.38
40.04
29.08
38.3
35.5
35.2
40.64
31.91
33.4
29.41
30.7
31.74
34.95
41.76
35.5

## Sheet: Fig3E
2mo WT	2mo Six2Cre+Tfap2afl/fl	2mo Six2Cre+Tfap2bfl/WT
0.976	0.821	0.414
0.889	1.24	0.516
1.27	1.18	0.422
1.43	0.909	0.489
1.58	0.757	0.887
0.913	0.76
0.875	0.716
1.23

## Sheet: Fig3F
2mo WT	2mo Six2Cre+Tfap2afl/fl	2mo Six2Cre+Tfap2bfl/WT
1.23	0.88	0.665
1.26	1.26	0.892
1.15	1.22	0.786
1.17	1.03	0.803
0.872	0.786	1.11
1.02	0.778
1.08	0.765

## Sheet: Fig4B
1-2mo WT	1-2mo Six2Cre+Tfap2bfl/fl
25.7	274
30.1	97.8
26.8	250.2
25.2
35.9
32.5
24.4
26.4
32.4

## Sheet: Fig6B
WT	PvalbCre+Tfap2bfl/fl
0.929167	0.206198
1.0769	0.0440052
1.14026	0.0814602
1.0983	0.104859
	0.0230887

[truncated: 10 more sheets: Fig6E-BUN, Fig6E-BW, Fig.6F, Fig8B, Fig. 8A, FigS7A, FigS7B, FigS8, FigS12c, S14]
